# Supplementary material for: DNA Barcoding for Tracing Biodiversity in Mixed Crop Food Products: A Proof of Concept Within the BioValue Project
Source: Foods. 2025 Sep 19;14(18):3256. doi: 10.3390/foods14183256 (PMC12469653; doi:10.3390/foods14183256)
Supplement: Supplementary file 1 [file foods-14-03256-s001.zip]

Archive with 1 entries (1 files):
- foods-3859245-supplementary.pdf
